# Supplementary material for: Diagnosis and management of invasive candidiasis in critically ill patients: SIAARTI multidisciplinary statement
Source: J Anesth Analg Crit Care. 2025 Dec 2;6:1. doi: 10.1186/s44158-025-00299-y (PMC12777504; doi:10.1186/s44158-025-00299-y)
Supplement: Supplementary file 1 — Additional file 1: Full reporting of the voting process, per original statement. [file 44158_2025_299_MOESM1_ESM.xlsx]

## Sheet: anonimo
	Statement 1.1 Risk factors for invasive Candida infections are non-specific and common among most critically ill patients in Intensive Care Units.	Statement 1.2 1.2 Risk factors can be used as part of an overall clinical assessment to determine the appropriateness of initiating empirical antifungal therapy in suspected invasive candidiasis.	1.3 Critically ill patients with high risk factors, such as previous use of broad-spectrum antibiotics, central venous catheters, total parenteral nutrition, repeated and complicated abdominal surgery, and immunodepressed status, should be considered at high risk. Colonization by Candida spp. is an important risk factor and requires careful monitoring and management.	Se voti tra 1 e 6 inserisci i commenti	Statement 2.1 Empirical antifungal therapy should be promptly considered in high-risk ICU patients with suspected invasive candidiasis to improve clinical outcomes and prevent infection progression.	Statement 2.2 The clinical value of the beta-D-glucan (BDG) test for initiating empirical antifungal therapy is limited to cases with very high BDG levels, and its use as a standard guide for all ICU patients requires further studies.	If you voted between 1 and 6, please provide comments	Statement 3.1 3.1 In patients with sepsis and septic shock, empirical or targeted antifungal treatment should be based on broad-spectrum, highly fungicidal agents (i.e., echinocandins and liposomal amphotericin B). After clinical stabilisation and confirmation of in vitro susceptibility, de-escalation to azoles is appropriate.	Statement 3.2 In the treatment of invasive candidiasis involving ‘pharmacological sanctuaries’ (e.g., peritonitis, endophthalmitis, meningoencephalitis, cystopyelitis, and device-related infections), drug penetration at the target site (i.e., azoles and liposomal amphotericin B) and anti-biofilm activity (i.e., echinocandins and liposomal amphotericin B) are key factors in selecting the most appr…	If you voted between 1 and 6, please provide comments	Statement 4.1 Echinocandins, including caspofungin, micafungin, anidulafungin, and the recently introduced rezafungin, exhibit fungicidal activity against Candida spp. and are used as first-line treatment for invasive candidiasis. Their penetration into ocular, urinary, and central nervous system (CNS) sites is poor and remains unclear into the peritoneal cavity.	Statement Liposomal amphotericin B (L-AmB) has broad-spectrum fungicidal activity, including against Candida spp. In the treatment of invasive candidiasis, L-AmB is used in critically ill patients and intra-abdominal candidiasis as an alternative to echinocandins.	Statement 4.3 In invasive candidiasis, azoles active against Candida spp., such as fluconazole and voriconazole, are primarily used in non-critically ill patients, as step-down therapy, and in the treatment of ocular and central nervous system (CNS) infections.	If you voted between 1 and 6, please provide comments	Statement 5.1 In the ICU patient diagnosed with invasive candidiasis, the application of a TDM-guided strategy during fluconazole therapy, when indicated, may be helpful in preventing the risk of having a suboptimal PK/PD target related to pathophysiologic changes.	5.2 Standard doses of echinocandins in critically ill patients with abdominal-source invasive candidiasis may result in insufficient drug exposure to achieve optimal PK/PD targets in peritoneal fluid, particularly against non-albicans Candida species. A TDM-guided dose adjustment might, therefore, be helpful.	Statement 5.3 5.3 In critically ill patients with abdominal-source invasive candidiasis, there is insufficient evidence to support the clinical utility of a TDM-guided strategy for liposomal amphotericin B in improving efficacy and/or tolerability.	If you voted between 1 and 6, please provide comments
#1	9	7	7		8	9	I generally agree with statement 2.3, but I believe that the concept of the test's high negative predictive value should be emphasized more. Therefore, BDG should be used more as a tool for therapy discontinuation when negative, rather than focusing on initiating treatment when the value is high.	9	9		9	9	9		9	9	9
#2	9	9	9		9	9		9	9		9	9	9		9	9	9
#3	9	7	7		3	6	2.1 There is no evidence of real efficacy of early empirical therapy in prospective trials. 2.2 The non-specificity of fever recurrence (FR) makes it difficult to use as a discriminating factor in therapeutic decisions. 3.3 There are no studies correlating BDG values with actual disease risk. The CANDI-NET study has shown that using BDG as a positive predictive factor is not cost-effective. On th…	8	8		8	8	8		9	9	9
#4	8	8	8		9	9		9	9		9	8	7		8	8	9
#5	9	9	9		9	9		9	9		9	9	9		9	8	8
#6	9	9	9		9	9		9	9		9	9	9		9	9	9
#7	8	9	9		9	9		9	9		9	8	9		9	9	9
#8	8	8	8		9	9		8	9		8	9	9		8	8	8
#9	8	8	8		9	8		9	9		9	9	9		9	9	9
#10	8	8	8		5	7	Regarding the statement on empirical therapy, I would focus it specifically on patients in septic shock. I would also add to the statement about BDG its use as a tool for early therapy discontinuation, as I believe this is very important.	9	9		8	8	8		7	6	7	t may be advisable to include a note highlighting the need to increase echinocandin doses in cases where therapeutic drug monitoring (TDM) is not available.
#11	8	8	8		9	9		9	9		9	9	9		9	9	7
#12	8	8	8		9	8		9	9		9	9	9		9	9	9
Minimum	8	7	7		3	6		8	8		8	8	7		7	6	7
First Quartile	8	8	8		8.75	8		9	9		8.75	8	8.75		8.75	8	8
Median	8	8	8		9	9		9	9		9	9	9		9	9	9
Third Quartile	9	9	9		9	9		9	9		9	9	9		9	9	9
Maximum	9	9	9		9	9		9	9		9	9	9		9	9	9
Mean	8.41667	8.16667	8.16667		8.08333	8.41667		8.83333	8.91667		8.75	8.66667	8.66667		8.66667	8.5	8.5
Agreement Rate	100% (IQR 7-9)	100% (IQR 7-9)	100% (IQR 7-9)		83,3% (IQR 7-9)	100% (IQR 7-9)		100% (IQR 7-9)	100% (IQR 7-9)		100% (IQR 7-9)	100% (IQR 7-9)	100% (IQR 7-9)		100% (IQR 7-9)	91,6% (IQR 7-9)	100% (IQR 7-9)
